# Supplementary material for: The Roles of Mitochondrion in Intergenomic Gene Transfer in Plants: A Source and a Pool
Source: Int J Mol Sci. 2018 Feb 11;19(2):547. doi: 10.3390/ijms19020547 (PMC5855769; doi:10.3390/ijms19020547)
Supplement: Supplementary file 1 [file ijms-19-00547-s001.zip]

Archive with 19 entries (18 files):
- ijms-260413 - Supplementary Figures and Tables/
- ijms-260413 - Supplementary Figures and Tables/Figure S1.docx
- ijms-260413 - Supplementary Figures and Tables/Figure S1.jpg
- ijms-260413 - Supplementary Figures and Tables/Figure S1.pdf
- ijms-260413 - Supplementary Figures and Tables/Figure S2.docx
- ijms-260413 - Supplementary Figures and Tables/Figure S2.jpg
- ijms-260413 - Supplementary Figures and Tables/Figure S2.pdf
- ijms-260413 - Supplementary Figures and Tables/Figure S3.docx
- ijms-260413 - Supplementary Figures and Tables/Figure S3.jpg
- ijms-260413 - Supplementary Figures and Tables/Figure S3.pdf
- ijms-260413 - Supplementary Figures and Tables/Figure S4.docx
- ijms-260413 - Supplementary Figures and Tables/Figure S4.jpg
- ijms-260413 - Supplementary Figures and Tables/Figure S4.pdf
- ijms-260413 - Supplementary Figures and Tables/Table S1.docx
- ijms-260413 - Supplementary Figures and Tables/Table S1.pdf
- ijms-260413 - Supplementary Figures and Tables/Table S2.docx
- ijms-260413 - Supplementary Figures and Tables/Table S2.pdf
- ijms-260413 - Supplementary Figures and Tables/Table S3.docx
- ijms-260413 - Supplementary Figures and Tables/Table S3.pdf
